# Supplementary material for: Floral Aroma and Pollinator Relationships in Two Sympatric Late-Summer-Flowering Mediterranean Asparagus Species
Source: Plants (Basel). 2023 Sep 10;12(18):3219. doi: 10.3390/plants12183219 (PMC10537274; doi:10.3390/plants12183219)
Supplement: Supplementary file 1 [file plants-12-03219-s001.zip]

Archive with 10 entries (6 files):
- plants-2583263-supplementary/
- plants-2583263-supplementary/SUPPLEMENTARY/
- plants-2583263-supplementary/SUPPLEMENTARY/Supplementary S1_Asparagus.tiff
- plants-2583263-supplementary/SUPPLEMENTARY/Supplementary S2. A-albus_Pollen hive.tif
- plants-2583263-supplementary/SUPPLEMENTARY/Supplementary S3_Bloom Asparagus albus.tif
- plants-2583263-supplementary/__MACOSX/
- plants-2583263-supplementary/__MACOSX/SUPPLEMENTARY/
- plants-2583263-supplementary/__MACOSX/SUPPLEMENTARY/._Supplementary 1_Asparagus.tiff
- plants-2583263-supplementary/__MACOSX/SUPPLEMENTARY/._Supplementary 2. A-albus_Pollen hive.tif
- plants-2583263-supplementary/__MACOSX/SUPPLEMENTARY/._Supplementary 3_Bloom Asparagus albus.tif
